# Supplementary material for: Achieving Order in Disorder: Stabilizing Red Light-Emitting α-Phase Formamidinium Lead Iodide
Source: Nanomaterials (Basel). 2023 Nov 29;13(23):3049. doi: 10.3390/nano13233049 (PMC10708465; doi:10.3390/nano13233049)
Supplement: Supplementary file 1 [file nanomaterials-13-03049-s001.zip]

Archive with 1 entries (1 files):
- nanomaterials-2736066-supplementary.pdf
